# Supplementary material for: The Effects of Biologics on Hematologic Malignancy Development in Patients with Ankylosing Spondylitis, Psoriasis, or Psoriatic Arthritis: A National Cohort Study
Source: Biomedicines. 2023 Sep 11;11(9):2510. doi: 10.3390/biomedicines11092510 (PMC10526259; doi:10.3390/biomedicines11092510)
Supplement: Supplementary file 1 [file biomedicines-11-02510-s001.zip]

Archive with 1 entries (1 files):
- biomedicines-2582876-supplementary.pdf
